# Supplementary material for: The mitochondrially-localized nucleoside diphosphate kinase D (NME4) is a novel metastasis suppressor
Source: BMC Biol. 2021 Oct 21;19:228. doi: 10.1186/s12915-021-01155-5 (PMC8529772; doi:10.1186/s12915-021-01155-5)
Supplement: Supplementary file 11 — Additional file 11: Table S2. Mass spectrometry identification data for spots of interest. For each protein identified in a spot of interest, the table gives: the protein full name, the accession number from UniProt database, the gene name, the Mascot scores, the number of unique peptides, the calculated emPAI (Exponentially Modified Protein Abundance Index) value, the experimental and theoretical pI (isoelectric point) and molecular weight (Mw) and the sequence coverage (%) (see: http://www.matrixscience.com). * Two identifications for the same spot. [file 12915_2021_1155_MOESM11_ESM.xlsx]

## Sheet: MS
Table S2: mass spectrometry identification data for spots of interest
Spot N°	Protein Full name	Accession	Gene name	Mascot	Mascot	Number of	emPAI	Theorical		Experimental		Sequence
		number		Total ion score	Best ion score	unique peptides		pI	Mw (kDa)	pI	Mw (kDa)	coverage (%)
2481	14 kDa phosphohistidine phosphatase	Q9NRX4	PHPT1	88	48	2	1.11	5.6	14	5.8	14	19
924	26S protease regulatory subunit 7	P35998	PSMC2	492	73	18	3.4	5.7	49	6.4	61	44
946	60 kDa heat shock protein	P10809	HSPD1	1479	60	28	7.92	5.7	61	5.5	60	59
666	78 kDa glucose-regulated protein	P11021	HSPA5	1944	82	26	5.38	5.1	72	5.2	74	44
653	78 kDa glucose-regulated protein	P11021	HSPA5	1289	83	23	4.49	5.1	72	5.1	74	40
2219*	Actin-related protein 2/3 complex subunit 4	P59998	ARPC4	146	46	4	1.04	8.5	20	8.8	19	21
1018	Adenylyl cyclase-associated protein 1	Q01518	CAP1	516	69	16	3.02	8.2	52	8.2	58	35
1013	Adenylyl cyclase-associated protein 1	Q01518	CAP1	478	63	12	1.65	8.2	52	7.9	57	23
1494	Aldo-keto reductase family 1 member C1	Q04828	AKR1C1	437	59	10	2.55	8	37	8.2	38	30
1497	Aldo-keto reductase family 1 member C1	Q04828	AKR1C1	528	71	11	3.31	8	37	9.3	38	32
1526	Aldo-keto reductase family 1 member C1	Q04828	AKR1C1	360	51	11	1.91	8.1	37	8.7	37	32
1532	Aldo-keto reductase family 1 member C3	P42330	AKR1C3	709	73	11	2.54	8.1	37	9.3	37	37
1545	Aldose reductase	P15121	AKR1B1	416	68	9	2	6.5	36	7.6	36	27
2351	Allograft inflammatory factor 1-like	Q9BQI0	AIF1L	154	73	3	0.85	6.6	17	6.9	16	20
1350	Alpha-2-macroglobulin receptor-associated protein	P30533	LRPAP1	348	64	9	1.38	8.7	41	8.1	43	22
1061	Alpha-aminoadipic semialdehyde dehydrogenase	P49419	ALDH7A1	608	89	13	1.68	8.2	58	7.6	55	25
1456*	Alpha-enolase	P06733	ENO1	400	92	13	1.69	7	47	6.3	39	30
2318	Alpha-synuclein	P37840	SNCA	313	81	7	5.82	4.7	14	4.9	17	51
2067	Alpha/beta hydrolase domain-containing protein 14B	Q96IU4	ABHD14B	274	63	6	2.03	5.9	22	6.3	23	33
1484	Annexin A1	P04083	ANXA1	373	63	8	1.1	6.6	39	7.3	38	30
1527	Annexin A1	P04083	ANXA1	2190	99	17	5.36	6.6	39	7.3	37	55
1523	Annexin A1	P04083	ANXA1	771	95	16	4.29	6.6	39	6.9	37	53
1654	Annexin A3	P12429	ANXA3	200	54	6	0.8	5.6	36	6	33	20
1110	ATP synthase subunit alph	P25705	ATP5A1	703	69	16	2.15	9.2	60	9.4	53	33
1109	ATP synthase subunit alpha	P25705	ATP5A1	1655	104	34	9.57	9.2	60	9.1	54	53
1113	ATP synthase subunit beta	P06576	ATP5B	823	90	16	2.82	5.3	57	5.2	53	45
1136	ATP synthase subunit beta	P06576	ATP5H	654	76	13	1.44	5.3	57	5.2	52	32
1112	ATP synthase subunit beta	P06576	ACLY	834	96	15	2.59	5.3	57	5.1	53	39
2100	ATP synthase subunit d	O75947	ATP5H	149	43	4	1.14	5.2	18	5.5	22	24
2103	ATP synthase subunit d	O75947	ATP5H	327	64	7	2.79	5.2	18	5.4	22	37
178	ATP-citrate synthase	P53396	ACLY	59	33	2	0.06	6.9	121	7.7	100	1
1771	B-cell lymphoma/leukemia 10	O95999	BCL10	183	46	5	0.97	5.6	26	5.7	30	19
1861	Calcyclin-binding protein	Q9HB71	CACYBP	514	75	12	4.08	8.3	26	9.3	28	43
1857	Calcyclin-binding protein	Q9HB71	CACYBP	408	69	9	2.38	8.3	26	8.4	28	36
1906	Calpain small subunit 1	P04632	CAPNS1	307	63	7	1.41	5	28	5.1	27	37
798	Calreticulin	P27797	CALR	555	86	12	1.65	4.3	48	4.6	68	24
1215	Calumenin	O43852	CALU	387	95	7	0.97	4.5	37	4.6	49	19
47	Carbamoyl-phosphate synthase	P31327	CPS1	1091	87	22	0.63	6.3	165	6.6	109	18
28	Carbamoyl-phosphate synthase	P31327	CPS1	1199	84	23	0.66	6.3	165	7.1	109	19
52	Carbamoyl-phosphate synthase	P31327	CPS1	330	62	10	0.25	6.3	165	7.6	109	8
49	Carbamoyl-phosphate synthase	P31327	CPS1	1672	110	34	1.17	6.3	165	6.7	109	25
51	Carbamoyl-phosphate synthase	P31327	CPS1	1364	84	27	0.82	6.3	165	7	109	21
64	Carbamoyl-phosphate synthase	P31327	CPS1	2444	97	49	2.37	6.3	165	6.9	109	36
50	Carbamoyl-phosphate synthase	P31327	CPS1	1767	104	38	1.42	6.3	165	6.8	109	31
1837	Chloride intracellular channel protein 4	Q9Y696	CLIC4	326	67	8	2.05	5.4	29	5.7	28	32
2266	Cofilin-1	P23528	CFL1	376	77	11	10.68	8.22	18	9.3	18	53
2547*	Cystatin-B	P04080	CSTB	161	62	3	2.42	7	11	7.9	13	33
2046	Cysteine and glycine-rich protein 1	P21291	CSRP1	340	87	7	2.32	8.9	21	10.2	23	38
2208	Deoxyuridine 5'-triphosphate nucleotidohydrol.	P33316	DUT	234	59	5	1.55	9.5	27	6.1	19	26
2278	Destrin	P60981	DSTN	136	43	4	1.13	8.1	18	7.4	18	21
2154	Diablo homolog	Q9NR28	DIABLO	195	51	5	1.2	5.7	27	5	21	18
2057	DNA-directed RNA polymerase II subunit RPB7	P62487	POLR2G	154	44	4	1.07	5.3	19	5.7	23	24
1326	DnaJ homolog subfamily B member 11	Q9UBS4	DNAJB11	323	60	11	1.89	5.8	40	6.7	44	28
1903	Electron transfer flavoprotein subunit beta	P38117	ETFB	719	83	15	7.75	8.2	28	9.3	27	52
175	Elongation factor 2	P13639	EEF2	163	52	4	0.16	6.4	95	7.8	101	5
1696	Elongation factor Ts	P43897	TSFM	331	71	6	0.83	8.6	35	7.4	32	21
390	Endoplasmin	P14625	HSP90B1	1659	91	32	3.27	4.8	92	4.9	90	41
2219*	Eukaryotic translation elongation factor 1 epsilon-1	O43324	EEF1E1	190	53	4	1.04	8.5	20	8.8	19	22
592	Ezrin	P15311	EZR	1165	83	31	5.2	5.9	69	6.9	78	46
435	Ezrin	P15311	EZR	912	76	23	2.49	5.9	69	6.7	87	37
436	Ezrin	P15311	EZR	93	41	3	0.17	5.9	69	6.8	87	4
584	Far upstream element-binding protein 2	Q92945	KHSRP	765	76	16	1.32	6.8	73	7.8	78	26
580	Far upstream element-binding protein 2	Q92945	KHSRP	543	77	13	0.9	6.8	73	7.9	78	21
1070	Fascin	Q16658	FSCN1	484	56	13	1.52	6.8	54	7.8	55	29
1069	Fascin	Q16658	FSCN1	433	62	16	2.08	6.8	54	7.5	55	41
2449	Fatty acid-binding protein, epidermal	Q01469	FABP5	234	55	4	1.49	6.6	15	6.9	15	37
2485	Fatty acid-binding protein, heart	P05413	FABP3	311	80	6	3.05	6.3	15	6.7	14	45
2156	Ferritin light chain	P02792	FTL	270	56	7	3.87	5.5	20	5.8	21	40
2036	Flavin reductase (NADPH)	P30043	BLVRB	235	94	4	1.61	7.1	22	8.2	24	23
1398*	Galactokinase	P51570	GALK1	498	81	10	1.54	6	42	6.7	42	30
1820	Galectin-3	P17931	LGALS3	410	69	9	4.12	8.6	26	9.6	29	32
1597	Galectin-8	O00214	LGALS8	422	53	10	1.72	8.3	36	8.1	35	32
2419	Gamma-synuclein	O76070	SNCG	362	54	13	47.56	4.9	13	5	15	88
455	Glucosidase 2 subunit beta	P14314	PRKCSH	791	88	17	2.17	4.3	59	4.7	83	28
1938	Glutathione S-transferase Mu 3	P21266	GSTM3	745	70	17	11.71	5.4	27	5.5	26	71
1932	Glutathione S-transferase Mu 3	P21266	GSTM3	564	78	13	6.44	5.4	27	5.3	26	64
1933	Glutathione S-transferase Mu 3	P21266	GSTM3	178	64	5	0.95	5.4	27	5.7	26	24
1960	Glutathione S-transferase Mu 4	Q03013	GSTM4	311	65	8	3.01	5.6	26	5.9	26	39
1671	Glyoxalase domain-containing protein 4	Q9HC38	GLOD4	321	49	8	1.28	5.4	35	5.7	33	25
1998	GTP-binding nuclear protein Ran	P62826	RAN	340	57	8	2.69	7	24	8	24	33
1904*	GTP:AMP phosphotransferase AK3	Q9UIJ7	AK3	248	49	7	1.64	9.1	26	10	27	32
1220	Guanine deaminase	Q9Y2T3	GDA	862	89	17	2.83	5.4	51	5.8	49	41
1659*	HCLS1-associated protein X-1	O00165	HAX1	301	83	7	1.46	4.8	32	4.9	33	25
543	Heat shock 70 kDa protein 1A/1B	P08107	HSPA1A/B	408	68	16	1.41	5.5	70	5.7	80	27
550	Heat shock 70 kDa protein 1A/1B	P08107	HSPA1A/B	569	73	20	2.45	5.5	70	5.8	80	35
693	Heat shock protein 75 kDa	Q12931	TRAP1	696	68	16	1.06	8.3	80	6.9	72	24
1380	Heterogeneous nuclear ribonucleoprotein A/B	Q99729	HNRNPAB	118	45	3	0.35	8.2	36	6.6	42	8
2015	Heterogeneous nuclear ribonucleoprotein H	P31943	HNRNPH1	286	68	7	0.67	5.9	49	7.2	24	17
2388	Histone H2B type 1-C/E/F/G/I	P62807	HIST1H2BC	138	48	4	1.71	10.3	14	5.7	16	34
2518*	Histone H4	P62805	HIST1H4A	184	60	4	2.34	11.4	11	9.1	14	38
305	Inhibitor of nuclear factor kappa-B kinase subunit alpha	O15111	CHUK	83	30	3	0.14	6.3	85	7.3	93	4
2106	Interleukin-18	Q14116	IL18	339	67	8	3.87	4.5	22	4.7	22	38
1456*	Isocitrate dehydrogenase	P50213	IDH3A	571	83	12	1.97	6.5	40	6.3	39	32
1076	Keratin, type II cytoskeletal 7	P08729	KRT7	2590	81	20	10.7	5.4	51	5.8	55	44
1080	Keratin, type II cytoskeletal 7	P08729	KRT7	717	83	22	17.3	5.4	51	6	54	46
1064	Keratin, type II cytoskeletal 8	P05787	KRT8	2110	76	24	14	5.5	54	5.6	55	51
2001	Lactoylglutathione lyase	Q04760	GLO1	174	33	6	1.77	5.1	21	5.1	24	22
606	Lamina-associated polypeptide 2, isoform alpha	P42166	TMPO	241	56	7	0.4	7.6	75	7.8	77	11
1330	Leukocyte elastase inhibitor	P30740	SERPINB1	543	78	12	3.17	5.9	43	6.6	44	38
2277	LMW phosphotyrosine protein phosphatase	P24666	ACP1	102	70	2	0.48	6.3	18	7.8	18	12
1361	Macrophage-capping protein	P40121	CAPG	653	67	7	1.31	5.8	38	6.4	43	24
1374	Macrophage-capping protein	P40121	CAPG	469	87	6	1.1	5.8	38	6.5	42	21
2251	Mesencephalic astrocyte-derived neurotrophic factor	P55145	MANF	382	63	8	2.91	8.9	21	9.9	18	31
538	Mitochondrial inner membrane protein	Q16891	IMMT	1098	69	24	2.22	6.1	84	6.6	80	35
533	Mitochondrial inner membrane protein	Q16891	IMMT	1395	95	28	3	6.1	84	6.5	81	43
1134*	Na(+)/H(+) exchange regulatory cofactor NHE-RF1	O14745	SLC9A3R1	189	42	6	0.74	5.6	39	5.7	52	17
2216	NADH dehydrogenase 1 alpha subcomplex subunit 8	P51970	NDUFA8	86	50	2	0.42	7.6	20	9.4	19	12
618	NADH-ubiquinone oxidoreductase 75 kDa subunit	P28331	NDUFS1	1372	86	28	3.72	5.9	79	5.7	75	44
621	NADH-ubiquinone oxidoreductase 75 kDa subunit	P28331	NDUFS1	1049	74	23	1.86	5.9	79	5.8	75	35
332	Neutral alpha-glucosidase AB	Q14697	GANAB	1265	96	28	2.18	5.7	107	6.3	92	32
314	Neutral alpha-glucosidase AB	Q14697	GANAB	487	68	11	0.45	5.7	107	6.4	93	13
324	Neutral alpha-glucosidase AB	Q14697	GANAB	756	90	16	0.78	5.7	107	6.4	93	18
1134*	NF-kappa-B essential modulator	Q9Y6K9	IKBKG	214	52	5	0.45	5.6	48	5.7	52	12
288	2-oxoglutarate dehydrogenase	Q02218	OGDH	679	65	14	0.55	6.4	116	7	94	13
292	2-oxoglutarate dehydrogenase	Q02218	OGDH	979	74	21	0.99	6.4	116	7	94	23
2218	Peptidyl-prolyl cis-trans isomerase B	P23284	PPIB	491	62	10	8.34	9.4	24	10	19	47
2518*	Peptidyl-prolyl cis-trans isomerase FKBP1A	P62942	FKBP1A	155	62	3	2.14	7.9	12	9.1	14	39
2083	Peroxiredoxin-1	Q06830	PRDX1	512	62	12	9.98	8.3	22	8.7	23	52
2080	Peroxiredoxin-1	Q06830	PRDX1	444	68	9	5.8	8.3	22	9.4	23	42
1919	Peroxiredoxin-4	Q13162	PRDX4	461	61	10	3.56	5.9	31	6	26	39
1939*	Peroxiredoxin-6	P30041	PRDX6	1812	64	15	21.68	6	25	7.1	26	69
1922	Peroxiredoxin-6	P30041	PRDX6	290	64	7	1.7	6	25	6.4	26	37
1677	Phosphatidylinositol transfer protein alpha isoform	Q00169	PITPNA	359	71	8	2.44	6.1	32	7.1	33	30
1642	Phosphatidylinositol transfer protein beta isoform	P48739	PITPNB	283	52	7	1.47	6.4	32	7.1	34	28
2322	Prefoldin subunit 2	Q9UHV9	PFDN2	166	68	5	3.33	6.2	17	6.7	17	36
668	Prelamin-A/C	P02545	LMNA	1226	94	33	4.8	6.6	74	7.5	74	45
2462	Profilin-1	P07737	PFN1	858	82	10	38.62	8.4	15	9.7	14	63
2480	Profilin-2	P35080	PFN2	246	71	5	3.01	6.5	15	6.4	14	42
2475	Profilin-2	P35080	PFN2	213	63	5	3.01	6.5	15	5.6	14	37
392	Programmed cell death 6-interacting protein	Q8WUM4	PDCD6IP	1047	90	33	2.75	6.1	96	7	89	36
387	Programmed cell death 6-interacting protein	Q8WUM4	PDCD6IP	653	59	17	0.9	6.1	96	7.2	89	19
2164	Prostaglandin E synthase 3	Q15185	PTGES3	228	72	4	1.12	4.3	19	4.5	20	31
2186	Prostaglandin E synthase 3	Q15185	PTGES3	196	67	4	1.12	4.3	19	4.5	20	27
1847*	Proteasome subunit alpha type-3	P25788	PSMA3	360	99	7	1.4	5.2	28	5.2	28	28
2241*	Protein canopy homolog 2	Q9Y2B0	CNPY2	266	79	6	1.78	4.8	21	5	18	34
2192	Protein DEK	P35659	DEK	94	68	2	0.18	8.7	43	5	20	5
971	Protein disulfide-isomerase	P07237	P4HB	725	89	17	2.12	4.8	57	4.9	60	33
1024	Protein disulfide-isomerase	P07237	P4HB	169	67	4	0.29	4.8	57	4.9	57	7
998	Protein disulfide-isomerase A3	P30101	PDIA3	677	73	15	1.6	6	57	6.3	59	34
1008	Protein disulfide-isomerase A3	P30101	PDIA3	1274	71	29	6.18	6	57	6.2	58	52
2379	Protein mago nashi homolog	P61326	MAGOH	259	55	7	3.14	5.7	17	6	16	44
1904*	Protein NipSnap homolog 1	Q9BPW8	NIPSNAP1	292	66	7	1.36	9.3	33	10	27	22
2591	Protein S100-A11	P31949	S100A11	679	59	6	9.24	6.6	12	6.5	12	56
2596	Protein S100-A11	P31949	S100A11	168	54	4	2.2	6.6	12	5.6	12	42
2566	Protein S100-A13	Q99584	S100A13	216	59	5	3.45	5.9	11	6.1	13	38
2571	Protein S100-A16	Q96FQ6	S100A16	131	60	3	1.39	6.3	12	6.8	13	33
2599	Protein S100-A4	P26447	S100A4	114	48	3	1.39	5.8	12	6.7	12	17
2607	Protein S100-A4	P26447	S100A4	248	52	6	4.73	5.8	12	5.9	12	40
2610	Protein S100-A4	P26447	S100A4	134	55	3	1.39	5.8	12	5.5	12	27
2653	Protein S100-A6	P06703	S100A6	92	51	2	0.94	5.3	10	4.8	12	16
2651	Protein S100-A6	P06703	S100A6	107	59	2	0.94	5.3	10	5.6	12	16
2645	Protein S100-A6	P06703	S100A6	143	59	3	1.71	5.3	10	5.3	10	30
2648	Protein S100-A6	P06703	S100A6	109	61	2	0.94	5.3	10	5	12	16
2647	Protein S100-A6	P06703	S100A6	106	59	2	0.94	5.3	10	4.9	12	16
2459	Protein S100-A8	P05109	S100A8	110	46	3	1.56	6.5	11	6.7	14	27
1265	Protein SET	Q01105	SET	332	58	8	1.35	4.2	33	4.5	47	29
1254	Protein SET	Q01105	SET	542	60	9	1.61	4.2	33	4.6	47	32
2547*	Putative peptidyl-tRNA hydrolase PTRHD1	Q6GMV3	PTRHD1	152	44	4	1.42	9.2	16	7.9	13	30
170	Pyruvate carboxylase	P11498	PC	1207	80	26	1.13	6.4	130	7.1	101	26
1398*	Replication factor C subunit 2	P35250	RFC2	395	65	9	1.28	6	39	6.7	42	29
1250	Reticulocalbin-1	Q15293	RCN1	424	84	9	1.29	4.9	39	4.8	47	25
1318	Reticulocalbin-1	Q15293	RCN1	496	81	11	1.76	4.9	39	4.8	45	32
1661	S-formylglutathione hydrolase	P10768	ESD	377	72	8	1.78	6.5	31	7.6	33	29
1819	S-methyl-5'-thioadenosine phosphorylase	Q13126	MTAP	468	65	10	3.42	6.7	31	7.9	29	43
1103	Septin-11	Q9NVA2	SEPT11	231	52	8	0.93	6.4	49	7.2	54	21
1115	Serine hydroxymethyltransferase	P34897	SHMT2	925	71	19	3.7	8.8	56	9.3	53	41
1409	Serpin B5	P36952	SERPINB5	606	68	12	2.03	5.7	42	6.3	41	41
1411	Serpin B5	P36952	SERPINB5	274	61	9	1.16	5.7	42	6	41	29
1397	Serpin B6	P35237	SERPINB6	418	57	14	3.56	5.2	43	5.5	42	46
2586	Small integral membrane protein 12	Q96EX1	SMIM12	162	43	4	2.54	8	11	9	13	39
2584	Small nuclear ribonucleoprotein F	P62306	SNRPF	111	46	3	1.82	4.7	10	4.9	13	24
2292	Stathmin	P16949	STMN1	81	49	2	0.5	5.8	17	5.9	17	10
2285	Stathmin	P16949	STMN1	134	47	8	4.03	5.8	17	5.7	18	46
2299	Stathmin	P16949	STMN1	115	64	5	1.74	5.8	17	5.8	17	27
2300	Stathmin	P16949	STMN1	233	56	9	5.15	5.8	17	6.1	17	47
691	Stress-70 protein	P38646	HSPA9	2040	94	42	12.55	5.9	74	5.8	71	58
789	Succinate dehydrogenase	P31040	SDHA	623	76	17	1.99	7.1	73	7.3	68	30
2240	Superoxide dismutase	P00441	SOD1	113	48	3	0.93	5.7	16	6.1	18	21
1723	Tetratricopeptide repeat protein 33	Q6PID6	TTC33	146	52	4	0.62	5.3	29	5.5	31	16
2540	Thioredoxin	P10599	TXN	240	53	6	4.73	4.8	12	5.1	13	44
2020	Thioredoxin-dependent peroxide reductase	P30048	PRDX3	162	52	4	0.67	7.7	28	6.6	24	16
2241*	Trafficking protein particle complex subunit 3	O43617	TRAPPC3	284	59	7	2.36	4.9	20	5	18	36
2120	Transgelin-2	P37802	TAGLN2	563	77	12	18.92	8.4	22	9.7	22	61
419	Transitional endoplasmic reticulum ATPase	P55072	VCP	713	52	17	1	5.1	89	5.7	88	22
429	Transitional endoplasmic reticulum ATPase	P55072	VCP	1051	73	23	1.65	5.1	89	5.6	87	28
2003	Translationally-controlled tumor protein	P13693	TPT1	283	79	7	4.04	4.8	20	5	24	42
1950	Triosephosphate isomerase	P60174	TPI1	532	101	10	3.02	5.6	31	6.9	26	44
1167	Tubulin beta-2A chain	Q13885	TUBB2A	99	51	4	0.34	4.8	50	5.1	51	9
1168	Tubulin beta-2A chain	Q13885	TUBB2A	59	33	2	0.16	4.8	50	5.2	51	4
1166	Tubulin beta-2A chain	Q13885	TUBB2A	103	39	3	0.24	4.8	50	5	50	6
1847*	Tumor protein D54	O43399	TPD52L2	322	74	6	1.6	5.3	22	5.2	28	38
947	Tyrosine--tRNA ligase, cytoplasmic	P54577	YARS	1176	79	27	5.26	6.6	59	7.7	60	57
1659*	Ubiquitin thioesterase OTUB1	Q96FW1	OTUB1	335	61	8	1.79	4.8	31	4.9	33	36
2428	Ubiquitin-like protein ISG15	P05161	ISG15	675	79	8	6.09	6.8	18	8.1	15	58
980	UDP-glucose 6-dehydrogenase	O60701	UGDH	702	72	13	1.51	6.7	55	8.1	59	32
2414	UPF0556 protein C19orf10	Q969H8	MYDGF	194	68	4	1.11	6.2	19	7.3	15	23
1939*	UPF0568 protein C14orf166	Q9Y224	C14orf166	358	56	15	7.61	6.2	28	7.1	26	67
1808	Uridine-cytidine kinase 2	Q9BZX2	UCK2	323	61	7	1.34	6.23	29	7.2	29	23
1360	Vimentin	P08670	VIM	271	63	13	1.4	5.1	54	4.8	43	25
1179	Vimentin	P08670	VIM	1425	83	26	7.04	5.1	54	5	50	50
1769	Voltage-dependent anion-selective channel protein	Q9Y277	VDAC3	249	65	6	1.01	8.8	31	9.7	30	24
1684	Voltage-dependent anion-selective channel protein	P21796	VDAC1	682	78	14	4.69	8.6	31	9.6	33	61
1669	Voltage-dependent anion-selective channel protein	P45880	VDAC2	425	84	10	2.1	7.5	32	8.6	33	46
1682	Voltage-dependent anion-selective channel protein	P21796	XRCC6	654	112	13	4.69	8.6	31	9.4	33	52
750	X-ray repair cross-complementing protein 6	P12956	XRCC6	126	65	3	0.17	6.2	70	6.4	69	5
748	X-ray repair cross-complementing protein 6	P12956	XRCC6	167	55	10	0.68	6.2	70	6.2	69	16
749	X-ray repair cross-complementing protein 6	P12956	XRCC6	259	62	7	0.44	6.2	70	6.3	69	13
718	X-ray repair cross-complementing protein 6	P12956	XRCC6	199	63	9	0.59	6.2	70	6.4	70	17
For each protein identified in a spot of interest, the table gives: the protein full name, the accession number from UniProt data base, the gene name, the Mascot scores, the number of unique peptides, the calculated emPAI (Exponentially Modified Protein Abundance Index) value, the experimental and theoretical pI (isoelectric point) and molecular weight (Mw) and the sequence coverage (%) (see: htt…
