# Supplementary material for: The mitochondrially-localized nucleoside diphosphate kinase D (NME4) is a novel metastasis suppressor
Source: BMC Biol. 2021 Oct 21;19:228. doi: 10.1186/s12915-021-01155-5 (PMC8529772; doi:10.1186/s12915-021-01155-5)
Supplement: Supplementary file 26 — Additional file 26. Images of the full immunoblots. [file 12915_2021_1155_MOESM26_ESM.zip]

Archive with 14 entries (14 files):
- 26/.DS_Store
- 26/Additional file 1, Fig. S1.tif
- 26/Additional file 12, Fig. S6.tif
- 26/Additional file 15, Fig. S9.tif
- 26/Additional file 16, Fig. S10.tif
- 26/Additional file 17, Fig. S11.tif
- 26/Additional file 6, Fig. S2.png
- 26/Additional file 8, Fig. S4.tif
- 26/Additional file 9, Fig. S5 first part.tif
- 26/Additional file 9, Fig. S5 second part.tif
- 26/Figure 1.tif
- 26/Figure 2.tif
- 26/Figure 6.pdf
- 26/Figure 7.png
